# Supplementary material for: Inhibition of A549 Lung Cancer Cell Migration and Invasion by Ent-Caprolactin C via the Suppression of Transforming Growth Factor-β-Induced Epithelial—Mesenchymal Transition
Source: Mar Drugs. 2021 Aug 19;19(8):465. doi: 10.3390/md19080465 (PMC8398538; doi:10.3390/md19080465)
Supplement: Supplementary file 1 [file marinedrugs-19-00465-s001.zip]

Archive with 1 entries (1 files):
- marinedrugs-1276571-supplementary.pdf
